# Supplementary material for: Generation of Simulated “Natural” Nanoplastics from Polypropylene Food Packaging as the Experimental Standard
Source: Molecules. 2023 Oct 25;28(21):7254. doi: 10.3390/molecules28217254 (PMC10648906; doi:10.3390/molecules28217254)
Supplement: Supplementary file 1 [file molecules-28-07254-s001.zip]

Archive with 1 entries (1 files):
- molecules-2673959-supplementary.pdf
